# Supplementary material for: Gut Microbiota Dysbiosis Associated with Bile Acid Metabolism in Neonatal Cholestasis Disease
Source: Sci Rep. 2020 May 6;10:7686. doi: 10.1038/s41598-020-64728-4 (PMC7203226; doi:10.1038/s41598-020-64728-4)
Supplement: Supplementary file 2 — Additional file 5 and 6. [file 41598_2020_64728_MOESM2_ESM.xlsx]

## Sheet: Additional file 5
Additional file 5: microbiota blast results and enzymes
OTU	Method	Accession number	Similar Species (Best hit of Blast)	Identities	E1 (predicted by Species-level Pan)
OTU95	C	NZ_JMIR01000093.1	Tumebacillus flagellatus strain GST4	283/285 (99%)	No
OTU94	C	NZ_ACDZ02000012.1	Gemella haemolysans ATCC 10379	461/465 (99%)	No
OTU91	R	NC_009615.1	Parabacteroides distasonis ATCC 8503	455/460 (99%)	Yes
OTU90	R+C	NZ_MIEK01000071.1	Enterococcus rivorum strain LMG 25899 73	462/465 (99%)	No
OTU89	R+C	NZ_JMIR01000093.1	Tumebacillus flagellatus strain GST4	462/465 (99%)	No
OTU87	R	NZ_CP011047.1	Cronobacter sakazakii strain ATCC 29544	431/466 (92%)	No
OTU86	C	NZ_DS499659.1	Erysipelatoclostridium ramosum DSM 1402 Scfld_02_10	462/464 (99%)	No
OTU82	R+C	NC_004307.2	Bifidobacterium longum NCC2705	441/445 (99%)	No
OTU81	C	NZ_JMIR01000093.1	Tumebacillus flagellatus strain GST4	283/285 (99%)	No
OTU79	C	NZ_AP012324.1	Bifidobacterium breve DSM 20213 = JCM 1192	447/450 (99%)	No
OTU78	R	NC_014638.1	Bifidobacterium bifidum PRL2010	444/447 (99%)	No
OTU77	C	NZ_CP018822.1	Streptococcus gallolyticus subsp. gallolyticus DSM 16831	464/465 (99%)	Yes
OTU76	C	NC_004663.1	Bacteroides thetaiotaomicron VPI-5482	457/460 (99%)	No
OTU75	C	NZ_DS981502.1	Bacteroides coprocola DSM 17136 Scfld_02_75	457/460(99%)	No
OTU73	C	NZ_DS990130.1	Bacteroides plebeius DSM 17135 Scfld_02_13	456/460(99%)	No
OTU70	C	NZ_ASRV01000251.1	Clostridium sartagoforme AAU1	435/440 (99%)	No
OTU7	R	NZ_CP013252.1	Clostridium butyricum strain KNU-L09	438/440 (99%)	No
OTU67	C	NZ_JH393268.1	Halomonas boliviensis LC1	455/465 (98%)	No
OTU65	R	NZ_CDBO01000064.1	Aeromonas fluvialis strain LMG 24681	460/465 (99%)	No
OTU62	C	NC_009089.1	Clostridioides difficile 630	437/439(99%)	No
OTU51	R	NC_009614.1	Bacteroides vulgatus ATCC 8482	283/285 (99%)	No
OTU50	R+C	NC_009614.1	Bacteroides vulgatus ATCC 8482	447/462 (97%)	No
OTU5	C	NZ_CP021421.1	Muribaculum intestinale strain YL27	405/466 (87%)	No
OTU48	R+C	NC_013520.1	Veillonella parvula DSM 2008	456/465 (98%)	No
OTU47	R+C	NZ_CP018822.1	Streptococcus gallolyticus subsp. gallolyticus DSM 16831	463/465 (99%)	Yes
OTU46	C	NC_010655.1	Akkermansia muciniphila ATCC BAA-835	443/446 (99%)	No
OTU40	C	NZ_CP021421.1	Muribaculum intestinale strain YL27	426/461 (92%)	No
OTU39	C	NC_009614.1	Bacteroides vulgatus ATCC 8482	457/460(99%)	No
OTU38	C	NZ_LN890325.1	Clostridium neonatale strain LCDC no.99-A-005	438/440 (99%)	No
OTU37	C	NC_012778.1	[Eubacterium] eligens ATCC 27750	427/441 (97%)	No
OTU36	C	NZ_CYZA01000043.1	Blautia obeum strain 2789STDY5608838	438/440 (99%)	Yes
OTU33	R	NZ_GG700732.1	Lactobacillus antri DSM 16041 SCAFFOLD1	462/465 (99%)	No
OTU31	C	NZ_CP015406.2	Flavonifractor plautii strain YL31	441/443 (99%)	No
OTU26	R+C	NZ_JMIR01000093.1	Tumebacillus flagellatus strain GST4	462/465 (99%)	No
OTU25	R	NC_016845.1	Klebsiella pneumoniae subsp. pneumoniae HS11286	461/465 (99%)	No
OTU22	C	NC_006347.1	Bacteroides fragilis YCH46 DNA	450/460 (98%)	No
OTU21	R	NZ_AP012324.1	Bifidobacterium breve DSM 20213	445/450 (99%)	No
OTU2	C	NZ_AP012322.1	Bifidobacterium angulatum DSM 20098 = JCM 7096	440/447 (98%)	No
OTU19	C	NC_013520.1	Veillonella parvula DSM 2008	463/465 (99%)	No
OTU17	R+C	NC_008530.1	Lactobacillus gasseri ATCC 33323	462/465 (99%)	Yes
OTU162	R	NZ_LN890325.1	Clostridium neonatale strain LCDC no.99-A-005	437/440 (99%)	No
OTU160	C	NZ_KB851182.1	[Clostridium] bolteae 90A9 acBQZ	423/442 (96%)	No
OTU16	R+C	NZ_CP013252.1	Clostridium butyricum strain KNU-L09	437/440 (99%)	No
OTU159	R+C	NC_009614.1	Bacteroides vulgatus ATCC 8482	456/460 (99%)	No
OTU155	R+C	NZ_AP012322.1	Bifidobacterium angulatum DSM 20098	441/447 (99%)	No
OTU154	R+C	NC_016845.1	Klebsiella pneumoniae subsp. pneumoniae HS11286	461/465 (99%)	No
OTU150	C	NZ_GG662006.1	Coprococcus comes ATCC 27758 Scfld1	430/440 (98%)	No
OTU149	R+C	NZ_MIEK01000071.1	Enterococcus rivorum strain LMG 25899 73	461/465 (99%)	No
OTU145	C	NC_013853.1	Streptococcus mitis B6	461/465 (99%)	No
OTU143	R+C	NZ_CP011636.1	Klebsiella oxytoca strain CAV1374	463/465 (99%)	No
OTU142	C	NC_007929.1	Lactobacillus salivarius UCC118	462/465 (99%)	Yes
OTU140	C	NZ_KB851182.1	[Clostridium] bolteae 90A9 acBQZ	436/440 (99%)	No
OTU14	C	NZ_CP009913.1	Streptococcus salivarius strain NCTC 8618	462/465 (99%)	No
OTU139	C	NC_004307.2	Bifidobacterium longum NCC2705	441/445 (99%)	No
OTU138	C	NZ_JH976469.1	Parabacteroides johnsonii CL02T12C29	448/460 (97%)	No
OTU136	C	NZ_GL538193.1	Megasphaera micronuciformis F0359 Scfld25	462/466 (99%)	No
OTU135	R	NZ_CP007457.1	Bifidobacterium pseudolongum PV8-2	448/458 (98%)	No
OTU134	C	NZ_CP006905.1	Clostridium baratii str. Sullivan	437/440 (99%)	No
OTU13	R+C	NC_009668.1	Ochrobactrum anthropi ATCC 49188	437/440 (99%)	No
OTU129	R+C	NC_009615.1	Parabacteroides distasonis ATCC 8503	449/460 (98%)	Yes
OTU127	R	NC_013715.1	Rothia mucilaginosa DY-18	440/446 (99%)	No
OTU120	C	NC_013715.1	Rothia mucilaginosa DY-18	436/440 (99%)	No
OTU121	R+C	NZ_CP007062.1	Fusobacterium nucleatum subsp. animalis 7_1	429/443 (97%)	No
OTU119	R+C	NZ_CP009913.1	Streptococcus salivarius strain NCTC 8618	461/465 (99%)	No
OTU117	C	NC_008261.1	Clostridium perfringens ATCC 13124	437/440 (99%)	No
OTU112	C	NC_008530.1	Lactobacillus gasseri ATCC 33323	463/465 (99%)	Yes
OTU111	C	NZ_JAGQ01000004.1	[Ruminococcus] gnavus AGR2154 N769DRAFT_scf7180000000028_quiver.4_C	437/440 (99%)	No
OTU110	R	NC_013520.1	Veillonella parvula DSM 2008	450/467 (96%)	No
OTU109	R+C	NC_013853.1	Streptococcus mitis B6	457/465 (98%)	No
OTU108	C	NC_016078.1	Pelagibacterium halotolerans B2	431/442 (98%)	No
OTU103	R+C	NC_013520.1	Veillonella parvula DSM 2008	449/467 (96%)	No
OTU102	R	NC_008700.1	Shewanella amazonensis SB2B	459/465 (99%)	No
OTU1	C	NC_007929.1	Lactobacillus salivarius UCC118	463/465 (99%)	Yes
Note: 1. R= Random forest method, C=Correlation analysis method. 2. E1=choloylglycine hydrolase.

## Sheet: Additional file 6
Additional file 6: (1) median of bile acids in feces.
Group	GCDCA (ng/g)	UDCA (ng/g)	CDCA (ng/g)	DCA (ng/g)	CA (ng/g)	LCA (ng/g)
TNCR	68.942b	8257.83	19453.9249a	28.1516	75767.9	29.3005
TNCN	35.1653b	8222.39	12558.97585a	14.1237	29527.4	17.5363
NNC	20.9524b	279.5927a	6798.0296b	24.7471a	13326.8673a	25b
HC	340.5215a	2991.6546a	55035.8553a	2.4394a	95093.5119a	120.5183a
Additional file 6: (2) median of liver function test indexes
Group	ALT (U/L)	AST (U/L)	TP (g/L)	Alb (g/L)	TBIL (μmol/L)	DBIL (μmol/L)	GGT (U/L)	TBA (μmol/L)	ALP (U/L)
TNCR	67b	53b	52.4	36.8	54.7b	35.9b	75	49.7	536
TNCN	89a	127.5a	54.4	39.85	111.3a	73.25a	162.5	144.5	570
NNC	105a	93a	54.8	39.4	113.2a	71.5a	131	109.5	599
HC	NA	NA	NA	NA	NA	NA	NA	NA	NA
Additional file 6: (3) median of short chain fatty acid in feces
Group	Ac (mg/g)	Pro (mg/g)	Bu (mg/g)	iBu (mg/g)	iPe (mg/g)
TNCR	2.1523a	0.1287	0.5632	0.0135	0.0348
TNCN	2.3621a	0.31095	0.19845	0	0.02185
NNC	3.8927b	0.5833	0.1246	0.0073	0.0155
HC	1.27265a	0.1623	0.0801	0.0091	0.0203
Additional file 6: (4) healthy conditions in a follow-up visit in July 2019
Participant no.	Sample ID	Gender	Age (Day)	Group	etiopathogenisis	follow-up visit (2019.07)
P02	TNCRP02	female	65	TNCR	NCD, CMV	recovery
P03	TNCRP03	female	43	TNCR	NCD	recovery
P01	TNCRP01	male	74	TNCR	NCD, CMV	recovery
P04	TNCRP04	male	62	TNCR	NCD	recovery
P05	TNCRP05	male	87	TNCR	NCD, CMV	recovery
P08	TNCNP08	female	88	TNCN	NCD	recovery
P11	TNCNP11	male	86	TNCN	NCD, CMV	lost
P06	TNCNP06	female	49	TNCN	NCD, CMV	recovery
P07	TNCNP07	male	29	TNCN	NCD, CMV	recovery
P09	TNCNP09	male	63	TNCN	NCD, CMV	recovery
P10	TNCNP10	female	47	TNCN	NCD	lost
P12	TNCNP12	female	65	TNCN	NCD	died after 7 months
P13	TNCNP13	male	90	TNCN	NCD, CMV	recovery
Note: HC, healthy controls; NNC, non-treated neonatal cholestasis; TNCR, remission neonatal cholestasis after treated;
TNCN, non-remission neonatal cholestasis after treated; NA=Null; NCD = Neonatal cholestasis disease;
CMV = Cytomegalovirus; lost means Patient lost to follow up; The different letters indicate that the difference is significant(p< 0.05),
the same letter or without superscript indicate no significant difference.
Additional file 6: (5) samples details and metabolites information of this investigation
Participant no.	Sample ID	Gender	Age (Day)	Group	GCDCA (ng/g)	UDCA (ng/g)	CDCA (ng/g)	DCA (ng/g)	CA (ng/g)	LCA (ng/g)	Ac (mg/g)	Pro (mg/g)	Bu (mg/g)	iBu (mg/g)	iPe (mg/g)	ALT (U/L)	AST (U/L)	TP (g/L)	Alb (g/L)	TBIL (μmol/L)	DBIL (μmol/L)	GGT (U/L)	TBA (μmol/L)	ALP (U/L)	etiopathogenisis	follow-up visit (2019.07)
P02	TNCRP02	female	65	TNCR	5.1299	149.153	7954.8	17.9661	19096	26.4407	2.1523	0.6555	0.0044	0.0088	0.0339	67	53	56.4	42	59.8	31.7	37	88.2	546	NCD, CMV	recovery
P03	TNCRP03	female	43	TNCR	68.942	791.809	19453.9	39.1809	75767.9	88.0546	1.7958	0.1287	0.6514	0.0169	0.0058	15.8	28.7	52.4	38	39.5	12.9	51.5	13.5	328	NCD	recovery
P01	TNCRP01	male	74	TNCR	12.7928	29009	39189.2	29.5495	121622	17.7477	7.4469	0.0919	0.2672	0	0.0348	86	80	51	36.8	54.7	39	75	49.3	803	NCD, CMV	recovery
P04	TNCRP04	male	62	TNCR	165.379	8257.83	17768.2	21.4084	235564	29.3005	3.1515	0.1088	1.6021	0.1078	0.0706	34	48	53	34	45.4	35.9	134	72.3	536	Liver damage	recovery
P05	TNCRP05	male	87	TNCR	264.844	29784.3	21148.3	28.1516	40265.8	37.3768	0.3362	0.1963	0.5632	0.0135	0.0723	95	113	46.5	30	161.4	110	585	49.7	366	NCD, CMV	recovery
P08	TNCNP08	female	88	TNCN	1257.38	54.0928	16708.9	0	199156	13.4177	0.7301	0.2432	0.0394	0	0.0219	259	298	50.2	37.6	141.5	97.9	100	94.5	810	NCD	recovery
P11	TNCNP11	male	86	TNCN	1097.05	85.2321	18481	0	243038	19.9156	0.8122	0.5614	3.7108	0	0.0417	39	112	50.7	38.9	113	41.3	157	228.1	1309	NCD, CMV	lost
P06	TNCNP06	female	49	TNCN	46.009	16322.9	27533.6	27.8924	54708.5	15.157	0.6572	0.1338	1.6045	0	0.0391	112	136	56	40.9	32.4	22.8	112	156.3	392	NCD, CMV	recovery
P07	TNCNP07	male	29	TNCN	10.4762	121.905	26190.5	21.1429	57047.6	14.4762	2.4018	0.3787	0.3575	0	0.0218	30	63	55.1	41.1	47.5	23.4	57	45.3	560	NCD, CMV	recovery
P09	TNCNP09	male	63	TNCN	3633.66	39108.9	4841.58	16.0396	2118.81	38.7129	2.3224	3.2481	0.7815	0.0116	0.0369	143	155	57.9	40.6	127.5	88.3	168	132.7	580	NCD, CMV	recovery
P10	TNCNP10	female	47	TNCN	2.1299	16.1905	1056.28	12.2078	4346.32	6.1039	5.4223	0.2072	0.017	0	0.0122	66	67	53.7	39.1	109.6	81.8	328	115.7	532	NCD	lost
P12	TNCNP12	female	65	TNCN	24.3216	21608	2462.31	24.1206	2381.91	91.6583	6.1536	0.895	0	0	0.0142	170	208.6	60.7	45.5	204.3	163.7	251.2	232.1	781	NCD	died after 7 months
P13	TNCNP13	male	90	TNCN	10.5455	255455	8409.09	10.0909	3609.09	50.1818	4.8288	0.0832	0	0	0.0117	27	119	47.8	34.8	101.6	64.7	259	238.7	489	NCD, CMV	recovery
P06	NNCP06	female	49	NNC	32.6697	1303.17	33122.2	0	95022.6	93.2127	5.2083	0.0606	2.5364	0.0063	0.0483	50	64	54.8	41.4	55.9	35.5	133	84.5	486	NA	NA
P02	NNCP02	female	65	NNC	8.716	255.253	12451.4	24.7471	20466.9	58.0545	3.8927	2.6028	1.1917	0.0706	0.0837	132	93	56.2	40.2	81.2	45.5	61	79.3	557	NA	NA
P08	NNCP08	female	88	NNC	20.9524	529.87	3064.94	38.355	2363.64	66.5801	5.5661	2.4445	0.1249	0.1198	0.0664	243	291	53.6	41.2	155.2	104.8	102	110.7	1022	NA	NA
P05	NNCP05	male	87	NNC	165.838	823.697	12766	31.9673	24704.6	53.5937	3.6922	0.9562	0.3629	0.0284	0.0169	157	174	46.4	29.7	234.7	149.3	820	62.4	376	NA	NA
P11	NNCP11	male	86	NNC	458.947	28	6021.05	5.8316	3789.47	16.6316	4.4571	0	0	0	0	35	40	51.6	39.4	104.2	30.6	127	214.5	807	NA	NA
P07	NNCP07	male	29	NNC	19.2996	1027.24	29649.8	29.1051	47470.8	62.9572	4.1141	1.2511	0.0821	0.0139	0.0144	13	46	56.8	40.4	48.9	27.6	68	61.9	747	NA	NA
P01	NNCP01	male	74	NNC	10.0348	255.652	13826.1	29.0435	26434.8	22.6087	5.7417	0.1713	0	0	0.0179	105	100	55.8	41.8	107.1	71.5	83	64.8	970	NA	NA
P09	NNCP09	male	63	NNC	12.5833	7.4333	4400	15.9167	2966.67	25	1.1002	1.7408	0	0.0069	0.0186	172	149	56.1	37.2	139.8	91.2	283	110.4	591	NA	NA
P10	NNCP10	female	47	NNC	8.3721	9.7674	891.473	29.7674	4000	21.7829	0.5352	0.4842	0.199	0	0	48	68	54.8	38.8	113.2	79.8	257	125.6	475	NA	NA
P04	NNCP04	male	62	NNC	26.3371	279.593	3058.4	27.5582	13326.9	24.7536	2.5689	0.5833	0.1246	0.0113	0.0153	116	136	59	37.5	85.6	60.1	131	109.5	746	NA	NA
P12	NNCP12	female	65	NNC	4.7534	1614.35	1174.89	9.148	3461.88	7.9193	12.2272	0.7155	0	0	0.0155	283.7	338.3	55.4	41.5	261.3	183.3	637.4	172.8	692	NA	NA
P13	NNCP13	male	90	NNC	1192.12	29.1626	6798.03	6.5714	1231.53	14.0887	0.8862	0.027	0.0058	0.0073	0.0128	20	74	48.7	33.2	136.2	78	309	125.1	599	NA	NA
P03	NNCP03	female	43	NNC	31.5789	1521.53	17129.2	8.8995	58277.5	58.6603	2.8649	0.2211	0.9361	0.0205	0.0073	22.1	35	53.2	38	182.1	15.5	82.4	9.7	305	NA	NA
H7	HCH7	male	90	HC	114.554	1070.42	89483.6	9.5775	109859	29.0141	4.0099	0.1875	0	0	0.0229	NA	NA	NA	NA	NA	NA	NA	NA	NA	NA	NA
H12	HCH12	male	49	HC	1423.08	1111.54	333333	0	592308	31.5385	2.3608	1.5917	0.0197	0.0695	0.0513	NA	NA	NA	NA	NA	NA	NA	NA	NA	NA	NA
H3	HCH3	male	46	HC	124.59	162.841	11038.3	66.5574	80327.9	132.24	1.1936	0.1371	0.0131	0.0048	0.0177	NA	NA	NA	NA	NA	NA	NA	NA	NA	NA	NA
H11	HCH11	female	113	HC	1096.45	59492.4	37055.8	35.8376	59289.3	243.655	1.1895	0.0252	0.1719	0.0089	0.0041	NA	NA	NA	NA	NA	NA	NA	NA	NA	NA	NA
H4	HCH4	female	52	HC	72.439	68.6585	10256.1	0	40487.8	35.2439	0.7735	0.0686	0.3706	0	0	NA	NA	NA	NA	NA	NA	NA	NA	NA	NA	NA
H6	HCH6	male	61	HC	315.151	53181.8	145606	4.8788	206061	123.333	2.123	0.5583	0.8778	0.0157	0.0165	NA	NA	NA	NA	NA	NA	NA	NA	NA	NA	NA
H20	HCH20	male	38	HC	535.043	3709.4	2871.79	33.6752	16974.4	136.41	0.2892	0.0348	0.0933	0.0059	0.0145	NA	NA	NA	NA	NA	NA	NA	NA	NA	NA	NA
H21	HCH21	male	41	HC	126.349	11047.6	73015.9	0	204444	247.619	0.8837	0.0769	0.1256	0.0093	0.0287	NA	NA	NA	NA	NA	NA	NA	NA	NA	NA	NA
H13	HCH13	female	53	HC	482.051	1056.41	191795	0	468718	29.7436	2.5241	2.0681	0.0374	0.0716	0.0628	NA	NA	NA	NA	NA	NA	NA	NA	NA	NA	NA
H15	HCH15	male	75	HC	365.892	3581.4	2806.2	0	15658.9	103.876	1.3517	1.6278	0.0669	0.0829	0.0625	NA	NA	NA	NA	NA	NA	NA	NA	NA	NA	NA
H1	HCH1	male	52	HC	159.809	2401.91	84784.7	33.11	175120	117.703	2.1014	2.5662	0.8249	0.1397	0.1286	NA	NA	NA	NA	NA	NA	NA	NA	NA	NA	NA
H16	HCH16	female	52	HC	1126.9	57157.4	35431.5	0	59492.4	275.127	0.1372	0.0382	0	0	0	NA	NA	NA	NA	NA	NA	NA	NA	NA	NA	NA
Note: HC, healthy controls; NNC, non-treated neonatal cholestasis; TNCR, remission neonatal cholestasis after treated; TNCN, non-remission neonatal cholestasis after treated; NA=Null;CMV=Cytomegalovirus.
